# Supplementary material for: Patient Perspectives of Living with Coeliac Disease and Accessing Dietetic Services in Rural Australia: A Qualitative Study
Source: Nutrients. 2021 Jun 17;13(6):2074. doi: 10.3390/nu13062074 (PMC8234981; doi:10.3390/nu13062074)
Supplement: Supplementary file 1 [file nutrients-13-02074-s001.zip]

Archive with 1 entries (1 files):
- nutrients-1185559-supplementary.pdf
